# Supplementary material for: The Effectiveness of a Multidisciplinary Integrative Survivorship Program for Cancer-Related Cognitive Impairment: A Prospective Cohort Study
Source: Cancers (Basel). 2026 Feb 28;18(5):785. doi: 10.3390/cancers18050785 (PMC12984640; doi:10.3390/cancers18050785)
Supplement: Supplementary file 1 [file cancers-18-00785-s001.zip]

Archive with 1 entries (1 files):
- cancers-4141702-supplementary.pdf
